# Supplementary material for: Bioenergetic Pathways in the Sperm of an Under-Ice Spawning Fish, Burbot (Lota lota): The Role of Mitochondrial Respiration in a Varying Thermal Environment
Source: Biology (Basel). 2021 Aug 1;10(8):739. doi: 10.3390/biology10080739 (PMC8389567; doi:10.3390/biology10080739)
Supplement: Supplementary file 1 [file biology-10-00739-s001.zip]

Archive with 1 entries (1 files):
- biology-1271183-supplementary.pdf
